# Supplementary material for: Molecular evolution and functional divergence of alcohol dehydrogenases in animals, fungi and plants
Source: Genet Mol Biol. 2018;41(1 Suppl 1):341–54. doi: 10.1590/1678-4685-GMB-2017-0047 (PMC5913725; doi:10.1590/1678-4685-GMB-2017-0047)
Supplement: Supplementary file 1 [file 1415-4757-GMB-41-01-2017-0047-s001.xlsx]

## Sheet: Table S1
Genetics and Molecular Biology
Supplementary Material to “Molecular evolution and functional divergence of alcohol dehydrogenases in animals, fungi and plants”
Table S1 - Alcohol dehydrogenase proteins to which the sequences considered belong, and respective taxonomic information and accession number.
Taxonomy					ADH type	Accesion number	Species	Sequence size
Kingdoms	Phylum	Class	Order	Families
Animalia	Chordata	Actinopterygii (Osteichthyes)	Cypriniformes	Cypirinidae	1DANRER	AAK97853	Danio rerio	377
					3DANRER	AAL26325	Danio rerio	376
					3DANRER2	NP_571924	Danio rerio	376
					1B8DANRER	NP_982285	Danio rerio	376
					1A8DANRER	NP_001001946	Danio rerio	377
					1A8DANRER2	AAH96855	Danio rerio	377
			Spariformes	Sparidae	3SPAAUR	P79896*	Sparus aurata	376
			Gadiformes	Gadidae	3GADMORL	P81601	Gadus morhua	375
					3GADMORH	P81600	Gadus morhua	375
					1GADCAL	P26325	Gadus callaris	375
			Beloniformes	Oryziinae	1ORYLAT	AAT81592	Oryzias latipes	378
					3ORYLAT	AAS15570	Oryzias latipes	379
		Myxini	Myxiniformes	Myxinidae	3MYXGLU	P80360	Myxine glutinosa	376
		Elasmobranchii (Chondrichthyes)	Carcharhiniformes	Scyliorhinidae	3SCYCAN	AAS49606	Scyliorhinus canicula	345
		Sarcopterygii	Coelacanthiformes	Coelacanthidae	3LATCHA	AAS49517	Latimeria chalumnae	344
			Lepidosireniformes	Protopteridae	3PRODOL	AAS49516	Protopterus dolloi	346
		Amphibia	Anura	Ranidae	1RANPER	P22797	Rana perezi	375
					8RANPER	O57380*	Rana perezi	373
					8ARANPER	1P0F_A	Rana perezi	373
				Pipidae	1XENTRO2	NP_001011391	Xenopus tropicalis	376
					1BXENTRO	NP_001011431	Xenopus tropicalis	378
					5XENTRO	NP_001011423	Xenopus tropicalis	376
					3XENTRO	CAJ83953	Xenopus tropicalis	376
					3XENLAE	NP_001086427	Xenopus laevis	376
					8XENLAE	NP_001089094	Xenopus laevis	373
					5XENLAE	NP_001086903	Xenopus laevis	378
					3XENTRO2	AAS49608	Xenopus laevis	376
					4XENLAE	AAC33715	Xenopus laevis	271
					1XENLAE	AAH97612	Xenopus laevis	376
		Reptilia	Crocodylia	Alligatoridae	1ALLMIS	P80222	Aligator mississippiensis	374
					1AMEALL	S35669	American alligator	374
			Squamata	Agamidae	1AUROHAR	P25405	Uromastyx hardwickii	375
					1BUROHAR	P25406	Uromastyx hardwickii	375
					3UROHAR	P80467	Uromastyx hardwickii	373
				Elapidae	1NAJNAJ	P80512	Naja naja	375
Taxonomy					ADH type	Accesion number	Species	Sequence size
Kingdoms	Phylum	Class	Order	Families
Animalia	Chordata	Aves	Galliformes	Phasianidae	1FGALGAL	AAB66676	Gallus gallus	376
					1CGALGAL	CAA38433	Gallus gallus	329
					3GALGAL	NP_001026323	Gallus gallus	374
					3GALGAL2	AAS49609	Gallus gallus	371
					1GALGAL	P23991	Gallus gallus	376
					1COTJAP	P19631	Coturnix japonica	375
			Struthioniformes	Struthionidae	1STRCAM2	AAB32020	Struthio camelus	374
					2STRCAM	P80468	Struthio camelus	379
					1STRCAM	P80338	Struthio camelus	374
			Anseriformes	Anatidae	1ANAPLA	P30350*	Anas platyrhynchos	185
		Mammalia	Primates	Hominidae	1BHOMSAP1	AAA51884	Homo sapiens	375
					1BHOMSAP2	P00325*	Homo sapiens	375
					1BHOMSAPbeta3	AAB48003	Homo sapiens	375
					1BHOMSAPbeta2	AAD37446	Homo sapiens	375
					1BHOMSAP3	CAA33487	Homo sapiens	376
					1BHOMSAPbeta1	AAA51592	Homo sapiens	375
					1BHOMSAP4	EAX06097	Homo sapiens	355
					1CHOMSAP3	AAH67421	Homo sapiens	375
					1CHOMSAP	P00326*	Homo sapiens	375
					1AHOMSAP	P07327*	Homo sapiens	375
					1CHOMSAP2	AAH62476	Homo sapiens	375
					4HOMSAP	AAB38424	Homo sapiens	374
					4HOMSAP2	P40394	Homo sapiens	374
					5HOMSAP	AAA35509	Homo sapiens	368
					2HOMSAP	P08319	Homo sapiens	380
					2HOMSAP2	AAA51595	Homo sapiens	392
					2HOMSAP3	NP_000661	Homo sapiens	380
					2HOMSAP4	EAX06088	Homo sapiens	380
					2HOMSAP5	EAX06089	Homo sapiens	380
					3HOMSAP	EAX06085	Homo sapiens	395
					3HOMSAP2	P11766*	Homo sapiens	374
					3HOMSAP3	AAA51597	Homo sapiens	392
					3HOMSAP4	AAV38636	Homo sapiens	374
					1GORGOR	AAL56229	Gorilla gorilla	269
					5PONABE	Q5R7Z8*	Pongo abelii	375
					1APONABE	Q5RBP7*	Pongo abelii	375
					1BPANTRO	Q5R1W2*	Pan troglodytes (chimpanzee)	375
				Cercopithecidae	1BPAPHAM	P14139*	Papio hamadryas	375
					1AMACMUL	P28469*	Macaca mulatta (rhesus)	375
					1MACMUL	AAA36830*	Macaca mulatta	375
					1CPAPHAM	O97959*	Papio hamadryas	375
Taxonomy					ADH type	Accesion number	Species	Sequence size
Kingdoms	Phylum	Class	Order	Families
Animalia	Chordata	Mammalia	Perissodactyla	Equidae	1SEQUCAB	P00328*	Equus caballus (horse)	375
					3EQUCAB	P19854	Equus caballus (horse)	374
			Lagomorpha	Leporidae	1ORYCUN	Q03505*	Oryctolagus cuniculus (rabbit)	375
					2ORYCUN	O46650*	Oryctolagus cuniculus	379
					2ORYCUN2	O46649	Oryctolagus cuniculus	379
					3ORYCUN	O19053*	Oryctolagus cuniculus	374
			Rodentia	Cricetidae	1APERMAN	P41680*	Peromyscus maniculatus (deer mouse)	375
					5PERMAN	P41681*	Peromyscus maniculatus	375
				Murinae	1MUSMUS2	AAH13477	Mus musculus (house mouse)	375
					1AMUSMUS	P00329*	Mus musculus	375
					4MUSMUS	AAH47267	Mus musculus	374
					4MUSMUS2	Q64437*	Mus musculus	374
					2MUSMUS3	CAB57455	Mus musculus	377
					2MUSMUS	Q9QYY9*	Mus musculus	377
					2MUSMUS2	NP_036126	Mus musculus	377
					3MUSMUS	P28474*	Mus musculus	374
					1RATNOR	P06757*	Rattus norvegicus (norway rat)	376
					1RATNOR2	AAA40681	Rattus norvegicus	376
					1RATNOR3	225439	Rattus norvegicus	376
					4RATNOR	CAA67297	Rattus norvegicus	374
					4RATNOR2	P41682*	Rattus norvegicus	374
					2RATNOR	AAI27505	Rattus norvegicus	377
					2RATNOR2	Q64563*	Rattus norvegicus	377
					5RATNOR	Q5XI95*	Rattus norvegicus	376
					3RATNOR	P12711	Rattus norvegicus	374
					4RAT	AAB30153	Rattus sp	374
					4RAT2	A53142	Rattus sp	374
					1GEOTEX	AAC98960	Geomys texensis	375
				Geomyidae	1AGEOATT	Q9Z2M2*	Geomys attwateri	375
					1GEOKNO	AAC98957	Geomys knoxjonesi	375
					1AGEOKNO	Q64415*	Geomys knoxjonesi	375
					1GEOKNO2	AAA03600	Geomys knoxjonesi	375
					1GEOBUR	AAC98958	Geomys bursarius major	375
					1AGEOBUR	Q64413	Geomys bursarius (plains pocket gopher)	375
					1GEOKNOBUR	AAA03596	Geomys knoxjonesi x Geomys bursarius major	375
					1GEOBUR	AAA03595	Geomys bursarius	375
					1GEOKNOBUR2	AAA03597	Geomys knoxjonesi x Geomys bursarius major	375
					5BOSTAU	AAI20379	Bos taurus	375
			Cetartiodactyla	Bovidae	5BOSTAU2	AAI30017	Bos taurus	375
					5BOSTAU3	AAI12631	Bos taurus	375
					3BOSTAU	Q3ZC42	Bos taurus	375
					ADH type	Accesion number	Species	Sequence size
Kingdom	Phylum	Class	Order	Families
Animalia	Mollusca	Cephalopoda	Octopoda	Octopodidae	3OCTVUL	P81431	Octopus vulgaris	378
	Nematoda	Chromadorea	Rhabditida	Rhabditidae	2CAEELE	O45687	Caenorhabditis elegans	351
					1CAEELE	Q17334	Caenorhabditis elegans	349
					3CAEELE	Q17335	Caenorhabditis elegans	384
	Platyhelminthes	Turbellaria	Tricladida	Dugesiidae	3SCHMED	ABG78601	Schmidtea mediterranea	379
Fungi	Ascomycota	Saccharomycetes	Saccharomycetales	Saccharomycetaceae	1SACCER	2HCY	Saccharomyces cerevisiae (Yeast)	347
					1SACCER2	P00330*	Saccharomyces cerevisiae	348
					1SACBAY	AAP51042	Saccharomyces bayanus	348
					1SACPAS	AAP51050	Saccharomyces pastorianus	348
					2SACBAY	AAP51043	Saccharomyces bayanus	348
					2SACPAS	AAP51051	Saccharomyces pastorianus	348
					2SACCER	P00331*	Saccharomyces cerevisiae	348
					5SACBAY	AAP51045	Saccharomyces bayanus	351
					5SACPAS	AAP51053	Saccharomyces pastorianus	351
					5SACCER	P38113*	Saccharomyces cerevisiae	351
					5SACPAS2	Q6XQ67*	Saccharomyces pastorianus	351
					2KLUMAR	AAF91235	Kluyveromyces marxianus	348
					2KLUMAR2	Q9P4C2*	Kluyveromyces marxianus	348
					1LACKLU	AAP51046	Lachancea kluyveri	351
					2LACKLU	AAP51047	Lachancea kluyveri	351
					1KLULAC	P20369*	Kluyveromyces lactis	350
					1KLUMAR	Q07288*	Kluyveromyces marxianus	348
					1KLUWIC	AAP51039	Kluyveromyces wickerhamii	348
					2KLULAC	CAA45739	Kluyveromyces lactis	348
					2KLULAC2	P49383*	Kluyveromyces lactis	348
					3SACCER	AAA34409	Saccharomyces cerevisiae	375
					3SACCER2	P07246*	Saccharomyces cerevisiae	375
					3SACBAY	AAP51044	Saccharomyces bayanus	375
					3SACPAS	AAP51052	Saccharomyces pastorianus	375
					4LACKLU	AAP51049	Lachancea kluyveri	377
					4KLUMAR	BAF43529	Kluyveromyces marxianus	379
					4KLUWIC	AAP51041	Kluyveromyces wickerhamii	374
					4KLULAC	P49385*	Kluyveromyces lactis	375
					3KLUWIC	AAP51040	Kluyveromyces wickerhamii	371
					3LACKLU	AAF43645	Lachancea kluyveri	373
					3LACKLU2	AAP51048	Lachancea kluyveri	373
					3KLUMAR	BAF43528	Kluyveromyces marxianus	375
					3KLULAC	P49384*	Kluyveromyces lactis	374
				Phaffomycetaceae	2PICANO	CAH56496	Wickerhamomyces anomalus	372
Taxonomy					ADH type	Accesion number	Species	Sequence size
Kingdoms	Phylum	Class	Order	Families
Fungi	Ascomycota	Saccharomycetes	Saccharomycetales	Debaryomycetaceae	2PICSTI	AAC49990	Scheffersomyces stipitis	348
					2PICSTI2	O13309	Scheffersomyces stipitis	348
					1PICSTI	O00097*	Scheffersomyces stipitis	348
					1CANALB	P43067*	Candida albicans	350
					2CANALB	CAA21988	Candida albicans	348
					2CANALB2	O94038	Candida albicans	348
				Dipodascaceae	1YARLIP	AAD51737	Yarrowia lipolytica	349
					2YARLIP	AAD51738	Yarrowia lipolytica	351
					2YARLIPs	CAG79670	Yarrowia lipolytica (strain: CLIB122)	351
					2YARLIP2	XP_504077	Yarrowia lipolytica	351
		Sordariomycetes	Hypocreales	Clavicipitaceae	1METANI	ABD49723	Metarhizium anisopliae	353
			Sordariales	Chaetomiaceae	1CHAGLO	EAQ83781	Chaetomium globosum (strain: CBS148.51)	356
				Sordariaceae	1NEUCRA	Q9P6C8*	Neurospora crassa	353
		Eurotiomycetes	Eurotiales	Aspergillaceae	1ASPNID	EAA64311	Aspergillus nidulans (strain: FGSC A4)	350
					1EMENID	AAA33291	Aspergillus nidulans	349
					1EMENID2	P08843	Aspergillus nidulans	350
					1ASPTER	EAU30544	Aspergillus terreus NIH2624	350
					1ASPFLA	P41747	Aspergillus flavus	349
					3EMENID	CAA26541	Aspergillus nidulans	352
					3EMENID2	P07754*	Aspergillus nidulans	352
Viridiplantae	Streptophyta	Coniferopsida	Coniferales	Pinaceae	1PINBAN	AAC49539	Pinus banksiana	375
		Liliopsida	Poales	Poaceae	1ORYRUF	BAC87775	Oryza rufipogon	379
					1ORYMER	BAC87779	Oryza meridionalis	379
					1ORYGLU	BAC87778	Oryza glumipatula	379
					1ORYSAT	BAC87776	Oryza sativa	379
					1HORVUL	P05336	Hordeum vulgare	379
					1ZEAMAY	CAA27682	Zea mays	379
					2HORVULVUL	P10847*	Hordeum vulgare	373
					3HORVULVUL	CAA31231	Hordeum vulgare subsp. vulgare	379
					2ZEAMAY	P04707*	Zea mays	379
					2ORYRUF	BAE00043	Oryza rufipogon	379
					2ORYSAT	BAE00044	Oryza sativa	379
					2ORYGLU	BAE00047	Oryza glumipatula	379
					2ORYMER	BAE00049	Oryza meridionalis	379
* DNA sequences correspondent to the marked protein ID were used in the positive selection analysis.
